# Supplementary material for: A milestone in C4 carbon concentration mechanism evolution: structural remodeling of NADP-malic enzyme in Poaceae
Source: Mol Biol Evol. 2026 Apr 22;43(4):msag056. doi: 10.1093/molbev/msag056 (PMC13100509; doi:10.1093/molbev/msag056)
Supplement: msag056_Supplementary_Data [file msag056_supplementary_data.zip]

Archive with 3 entries (3 files):
- Supplementary material_251218.docx
- Video 1.mp4
- Video 2.mp4
